# Supplementary material for: Quality of life among type 2 diabetes mellitus patients at Kamuzu Central Hospital in Lilongwe, Malawi: A mixed-methods study
Source: PLOS Glob Public Health. 2023 Oct 9;3(10):e0002367. doi: 10.1371/journal.pgph.0002367 (PMC10561856; doi:10.1371/journal.pgph.0002367)
Supplement: S3 Text — A. In-depth interview guide for patients. B. Guardian in-depth interview guide for qualitative data. (ZIP) [file pgph.0002367.s003.zip]

Archive with 2 entries (2 files):
- S3A_Text.docx
- S3B_Text.docx
